# Supplementary material for: LncRNA MIR31HG Drives Oncogenicity by Inhibiting the Limb-Bud and Heart Development Gene (LBH) during Oral Carcinoma
Source: Int J Mol Sci. 2021 Aug 4;22(16):8383. doi: 10.3390/ijms22168383 (PMC8395036; doi:10.3390/ijms22168383)
Supplement: Supplementary file 1 [file ijms-22-08383-s001.zip]

Archive with 1 entries (1 files):
- ijms-1323097-supplementary-new.pdf
